# Supplementary material for: A Comparative Study between Beeswax and Glycerol Monostearate for Food-Grade Oleogels
Source: Gels. 2024 Mar 22;10(4):214. doi: 10.3390/gels10040214 (PMC11049244; doi:10.3390/gels10040214)
Supplement: Supplementary file 1 [file gels-10-00214-s001.zip]

Archive with 1 entries (1 files):
- gels-2926139-supplementary.pdf
